# Supplementary material for: Degradative Effect of Nattokinase on Spike Protein of SARS-CoV-2
Source: Molecules. 2022 Aug 24;27(17):5405. doi: 10.3390/molecules27175405 (PMC9458005; doi:10.3390/molecules27175405)
Supplement: Supplementary file 1 [file molecules-27-05405-s001.zip]

Archive with 1 entries (1 files):
- molecules-1840459-supplementary.pdf
